# Supplementary material for: Differences in Immune Checkpoints Expression (TIM-3 and PD-1) on T Cells in Women with Recurrent Miscarriages—Preliminary Studies
Source: J Clin Med. 2021 Sep 16;10(18):4182. doi: 10.3390/jcm10184182 (PMC8468868; doi:10.3390/jcm10184182)
Supplement: Supplementary file 1 [file jcm-10-04182-s001.zip]

Archive with 1 entries (1 files):
- jcm-1328045-supplementary.pdf
